# Supplementary material for: Systemic Immune Profiling Reveals Candidate Biomarkers in Luminal A Breast Cancer: A Comparative Pilot Study
Source: Biomedicines. 2025 Nov 14;13(11):2787. doi: 10.3390/biomedicines13112787 (PMC12650388; doi:10.3390/biomedicines13112787)
Supplement: Supplementary file 1 [file biomedicines-13-02787-s001.zip]

Archive with 1 entries (1 files):
- biomedicines-3970337-supplementary.pdf
